# Supplementary material for: Comprehensive genomic sequencing detects important genetic differences between right-sided and left-sided colorectal cancer
Source: Oncotarget. 2017 Aug 24;8(55):93567–79. doi: 10.18632/oncotarget.20510 (PMC5706819; doi:10.18632/oncotarget.20510)
Supplement: Supplementary file 2 [file oncotarget-08-93567-s002.xlsx]

## Sheet: CRC201CancerPlex
Supplementary Table 1: Genetic alterations identified in 268 genes in 201 CRC patients
ABL1			ACVR1B			ACVR2			ACVR2A			ADGRA2			AKT1			AKT2			AKT3			ALK			AMER1			APC			AR			ARAF			ARID1A			ARID2			ASXL1			ATM
Mutation	N	%	Mutation	N	%	Mutation	N	%	Mutation	N	%	Mutation	N	%	Mutation	N	%	Mutation	N	%	Mutation	N	%	Mutation	N	%	Mutation	N	%	Mutation	N	%	Mutation	N	%	Mutation	N	%	Mutation	N	%	Mutation	N	%	Mutation	N	%	Mutation	N
N96S	1	0.5	G214V	1	0.5	DELETED	1	0.5	K435fs	8	4	H1177N	1	0.5	E17K	1	0.5	K401R	1	0.5	H140R	1	0.5	M1478T	4	2	R497X	2	1	R283X	6	3	457_461del	1	0.5	P175H	1	0.5	339_343del	1	0.5	G936C	4	2	C1204W	1	0.5	DELETED	3
			H285Y	1	0.5				E93fs	2	1	R398Q	1	0.5	M458T	1	0.5				R249C	1	0.5	A1280V	1	0.5	E380X	1	0.5	I1307fs	5	2.5	Q557R	1	0.5				DELETED	1	0.5	A810P	3	1.5	D745G	1	0.5	A1812V	1
			K234R	1	0.5				A466T	1	0.5													A371T	1	0.5	G65V	1	0.5	R1450X	4	2	R775H	1	0.5				E2078X	1	0.5	E299D	1	0.5	E917X	1	0.5	A2054T,R2034Q	1
			R334X	1	0.5				D340V	1	0.5													E160K	1	0.5	L546fs	1	0.5	R216X	4	2							G1847fs	1	0.5	L89fs	1	0.5				A2635G	1
			T486M	1	0.5				E234K,R202I	1	0.5													P1094R	1	0.5	P284H	1	0.5	E1554fs	3	1.5							G328D	1	0.5							C755F,P1235fs	1
									E93fs,K435fs	1	0.5													P117L	1	0.5	Q131X	1	0.5	Q1367X	3	1.5							H1336R	1	0.5							D1790G	1
									H434fs	1	0.5													S1172R	1	0.5	Q232fs	1	0.5	K1308X	2	1							H1336R,N1070fs,Q1512X	1	0.5							E2429G,Q2809fs	1
									K435fs,P180fs	1	0.5													V1019I	1	0.5	Q577X	1	0.5	Q1062X	2	1							H782L	1	0.5							F2265V,R1610fs	1
																											Q979R	1	0.5	Q1328X	2	1							I1173fs,V132fs	1	0.5							F2516fs	1
																											R177C	1	0.5	Q1367fs	2	1							L2008fs	1	0.5							G2186fs	1
																											R353X	1	0.5	Q1378X	2	1							P1567fs	1	0.5							G2695R	1
																											R358X	1	0.5	R213X	2	1							P2139fs	1	0.5							K2749I	1
																											R491C	1	0.5	R499X	2	1							P7fs	1	0.5							L2463V	1
																														R554X	2	1							Q1399P	1	0.5							M1644T	1
																														R564X	2	1							Q932X,S711X	1	0.5							R250X	1
																														S1346X	2	1							R1335X	1	0.5							R2832H	1
																														S1356X	2	1							R1446X	1	0.5							R337C	1
																														2777_2778del	1	0.5							R1721X	1	0.5							R337H	1
																														A1299fs	1	0.5							S90G	1	0.5							S2812fs	1
																														A1358fs	1	0.5							Y823X	1	0.5
																														A1457V,H1349fs,T1112fs	1	0.5
																														A1485fs,H753R	1	0.5
																														A1485fs,Q278X	1	0.5
																														A1492fs,Y416fs	1	0.5
																														A426S,R213X	1	0.5
																														A731fs,E1295X	1	0.5
																														C1289fs	1	0.5
																														C1289X,R232X	1	0.5
																														D1018fs,E1576X	1	0.5
																														D812H,R2525C	1	0.5
																														DELETED,S457X	1	0.5
																														E1154X	1	0.5
																														E1286fs	1	0.5
																														E1286fs,R876X	1	0.5
																														E1295fs	1	0.5
																														E1295X,R564X	1	0.5
																														E1309fs,Q264X	1	0.5
																														E1309fs,R1114X	1	0.5
																														E1309X,Q1378X	1	0.5
																														E1317X	1	0.5
																														E1322X,M720fs	1	0.5
																														E1345X,R213X	1	0.5
																														E1353X,R213X	1	0.5
																														E1374fs	1	0.5
																														E1379X,R499X	1	0.5
																														E1397X	1	0.5
																														E1494fs,Q757fs	1	0.5
																														E1544X,K139fs	1	0.5
																														E1554fs,E847fs	1	0.5
																														E1554fs,N594fs	1	0.5
																														E1554fs,P1626fs,R653M	1	0.5
																														E1554fs,R1450X	1	0.5
																														E1554fs,R213X	1	0.5
																														E1554fs,R405X,R499X	1	0.5
																														E1554fs,R919X	1	0.5
																														E1577fs,R1114X	1	0.5
																														E192X	1	0.5
																														E941X,K1454fs	1	0.5
																														E941X,K1734N,L662I,T1487fs	1	0.5
																														E991fs,S1411fs	1	0.5
																														G1416fs,T772fs	1	0.5
																														G253S,R1048X	1	0.5
																														G253S,R1450X,Y1031X	1	0.5
																														G502X	1	0.5
																														I1164fs,I1307fs	1	0.5
																														I1269fs	1	0.5
																														I1307fs,R213X	1	0.5
																														I1307fs,R302X	1	0.5
																														I1307fs,S1362fs	1	0.5
																														I1579fs,R805X	1	0.5
																														I169fs,S1281X	1	0.5
																														K1030X,Q1429X	1	0.5
																														K1061X	1	0.5
																														K1308X,Q238X	1	0.5
																														K1437fs	1	0.5
																														K1462fs,S932fs	1	0.5
																														K1518fs	1	0.5
																														K398fs,R1450X,R302X	1	0.5
																														K693X	1	0.5
																														K792X	1	0.5
																														L1482fs	1	0.5
																														L1488X,R786fs	1	0.5
																														L1509fs	1	0.5
																														L595X	1	0.5
																														L629fs	1	0.5
																														L665X	1	0.5
																														L954X,Q2322R	1	0.5
																														M1413fs	1	0.5
																														M200fs	1	0.5
																														P1319fs	1	0.5
																														P1324fs,R1450X	1	0.5
																														P1497fs	1	0.5
																														P441fs	1	0.5
																														Q1045X,Q1303X	1	0.5
																														Q1062X,R230H	1	0.5
																														Q1256X	1	0.5
																														Q1291fs	1	0.5
																														Q1291X,R283X	1	0.5
																														Q1294X	1	0.5
																														Q1303X	1	0.5
																														Q1367X,R283X	1	0.5
																														Q1367X,R302X	1	0.5
																														Q1406fs	1	0.5
																														Q1429X	1	0.5
																														Q1429X,R876X	1	0.5
																														Q223X	1	0.5
																														Q412X,T816fs	1	0.5
																														Q473X	1	0.5
																														Q542X,S296fs	1	0.5
																														Q793fs	1	0.5
																														R1114X	1	0.5
																														R1114X,V1472fs	1	0.5
																														R1314fs,S713X	1	0.5
																														R1399fs,R213X	1	0.5
																														R1450fs,R499X	1	0.5
																														R1450X,R2816X,S1587X,S2026Y,S943X	1	0.5
																														R1450X,S943X	1	0.5
																														R1450X,W157X	1	0.5
																														R1450X,Y935X	1	0.5
																														R213X,T1487fs	1	0.5
																														R232X	1	0.5
																														R232X,R283X	1	0.5
																														R259W	1	0.5
																														R283X,S1426fs	1	0.5
																														R283X,S1631C	1	0.5
																														R302X	1	0.5
																														R653T	1	0.5
																														S1281X	1	0.5
																														S1315X	1	0.5
																														S1392X,T621fs	1	0.5
																														S1400X	1	0.5
																														S992fs	1	0.5
																														V1320fs	1	0.5
[truncated: 754 more columns]
