# Supplementary material for: Comprehensive genomic sequencing detects important genetic differences between right-sided and left-sided colorectal cancer
Source: Oncotarget. 2017 Aug 24;8(55):93567–79. doi: 10.18632/oncotarget.20510 (PMC5706819; doi:10.18632/oncotarget.20510)
Supplement: Supplementary file 3 [file oncotarget-08-93567-s003.xlsx]

## Sheet: CRC201CancerPlex
Supplementary Table 2: Genetic alterations identified in 12 genes associated with resistance to anti-EGFR therapy in 201 CRC patients
BRAF			EGFR			ERBB2			FGFR1			HRAS			KRAS			MAP2K1			MET			NRAS			PDGFRA			PIK3CA			PTEN
Mutation	N	%	Mutation	N	%	Mutation	N	%	Mutation	N	%	Mutation	N	%	Mutation	N	%	Mutation	N	%	Mutation	N	%	Mutation	N	%	Mutation	N	%	Mutation	N	%	Mutation	N	%
V600E	12	6	A1048V	1	0.5	AMPLIFIED	9	4.5	AMPLIFIED	6	3	C184G	2	1	G12V	17	8.5	K168R	2	1	AMPLIFIED	1	0.5	Q61R	2	1	A1014T	1	0.5	E542K	5	2.5	DELETED	47	23.5
D594G	3	1.5	D1083E	1	0.5	R678Q	2	1	S107L	2	1	P173L	1	0.5	G12D	16	8	K57N	2	1	R1022Q	1	0.5	G13R	1	0.5	N780K	1	0.5	E545K	5	2.5	A121T,E299X,R130Q,T26A	1	0.5
26_34del,V600E	1	0.5	R244W	1	0.5	A879delinsAE	1	0.5	C788Y	1	0.5				G12A	9	4.5	D67N	1	0.5	R591Q	1	0.5	Q61K	1	0.5				H1047R	5	2.5	A151D	1	0.5
G469A	1	0.5	T259A	1	0.5	AMPLIFIED,S310Y	1	0.5	T79N	1	0.5				G13D	7	3.5	D67N,Q56P	1	0.5	S213L	1	0.5	R167Q	1	0.5				C420R	2	1	C105S,DELETED	1	0.5
G469A,V502I	1	0.5				R647K	1	0.5							G12S	6	3	K57T	1	0.5	T230M	1	0.5							Q546R	2	1	DELETED,L23X	1	0.5
G469R	1	0.5				V308M	1	0.5							A146T	4	2	P124L	1	0.5	T696I	1	0.5							A1035T	1	0.5	E299X,R130Q	1	0.5
I326V	1	0.5													G12C	3	1.5	R305Q,R47Q	1	0.5	V919I	1	0.5							C604R,E545G	1	0.5	E358D	1	0.5
K499N	1	0.5													K117N	3	1.5	Y130C	1	0.5										E39K	1	0.5	K267X	1	0.5
N581S	1	0.5													Q61H	3	1.5													E542V	1	0.5	P89fs,T321fs	1	0.5
N581Y	1	0.5													A146V	1	0.5													E545K,I889M	1	0.5
R389C	1	0.5													A59E	1	0.5													E545Q	1	0.5
															D154N	1	0.5													E81A	1	0.5
															D33E	1	0.5													E970K,R88Q	1	0.5
															G13R	1	0.5													G118D	1	0.5
															K117R	1	0.5													I816S,R38C	1	0.5
															Q61R	1	0.5													P539R	1	0.5
																														R108C	1	0.5
																														R108H	1	0.5
																														V146I	1	0.5
